# Supplementary material for: Cognitive performance is linked to fitness in a wild primate
Source: Sci Adv. 2023 Jul 12;9(28):eadf9365. doi: 10.1126/sciadv.adf9365 (PMC10337904; doi:10.1126/sciadv.adf9365)
Supplement: Supplementary file 2 — Movies S1 to S5 [file sciadv.adf9365_movies_s1_to_s5.zip]

Archive with 5 entries (5 files):
- adf9365_Movie_S1.mp4
- adf9365_Movie_S2.mp4
- adf9365_Movie_S3.mp4
- adf9365_Movie_S4.mp4
- adf9365_Movie_S5.mp4
